# Supplementary material for: Removal of Methylene Blue from Water Using Magnetic GTL-Derived Biosolids: Study of Adsorption Isotherms and Kinetic Models
Source: Molecules. 2023 Feb 3;28(3):1511. doi: 10.3390/molecules28031511 (PMC9919137; doi:10.3390/molecules28031511)
Supplement: Supplementary file 1 [file molecules-28-01511-s001.zip]

Archive with 1 entries (1 files):
- molecules-2101603-supplementary.pdf
